# Supplementary material for: Exodus! Large-scale displacement and social adjustments of resident Atlantic spotted dolphins (Stenella frontalis) in the Bahamas
Source: PLoS One. 2017 Aug 9;12(8):e0180304. doi: 10.1371/journal.pone.0180304 (PMC5549894; doi:10.1371/journal.pone.0180304)
Supplement: S1 Fig — Analysis and nMDS for 2013 to 2015 on Great Bahama Bank (GBB). (XLSX) [file pone.0180304.s001.xlsx]

## Sheet: Sheet1
ACHILLES	1	0.25	0	0	0.1	0	0	0.38	0.5	0.78	0.32	0.24	0	0.25	0	0	0.21	0	0.27	0.35	0.38	0.42	0	0	0.33	0.59	0.82	0.35	0.36	0.27	0.44	0	0.26	0	0	0.53	0.11	0.32	0.3	0.47	0	0.52	0.38	0.25	0.13	0.48	0	0	0
AMANDA	0.25	1	0	0	0.25	0	0	0.47	0.33	0.29	0	0.31	0	0.33	0	0	0.13	0.14	0	0.31	0.17	0.13	0	0	0.43	0.15	0.15	0	0.33	0	0	0.15	0.32	0	0	0.27	0.27	0.27	0.38	0.31	0.11	0.11	0.35	0	0.33	0.35	0	0	0
AQUARIUS	0	0	1	0.33	0.11	0.38	0.25	0	0	0	0	0	0.47	0	0.13	0.32	0.12	0.25	0	0	0	0.12	0.38	0	0	0.13	0	0.13	0.1	0.31	0	0.27	0	0.38	0.63	0	0.35	0	0	0	0.2	0.1	0	0	0	0	0.2	0.15	0.4
ARUGULA	0	0	0.33	1	0.4	0.33	0.22	0	0	0	0	0	0.32	0	0.35	0.19	0.21	0.22	0	0.12	0.13	0.11	0.44	0.27	0	0.12	0	0.12	0.09	0.27	0	0.24	0.09	0.44	0.22	0	0.32	0	0	0.12	0.09	0.17	0	0	0	0	0.36	0.13	0.24
ATLAS	0.1	0.25	0.11	0.4	1	0.22	0.56	0.19	0.13	0.22	0.11	0.12	0.21	0	0.59	0.29	0.32	0.78	0	0.24	0.13	0.21	0.44	0.53	0.33	0	0	0	0.18	0.13	0.11	0.12	0.26	0.44	0.33	0	0.11	0.21	0.1	0.12	0.09	0.17	0.29	0	0	0.1	0.45	0.13	0.24
BAELISH	0	0	0.38	0.33	0.22	1	0.25	0	0	0	0	0.13	0.24	0	0.27	0.32	0.12	0.38	0.15	0	0.14	0	0.5	0.31	0.13	0	0	0	0.1	0.31	0	0.27	0.19	0.5	0.38	0.12	0.35	0.12	0	0	0.1	0.1	0	0	0	0	0.2	0.31	0.67
BENJO	0	0	0.25	0.22	0.56	0.25	1	0	0	0	0	0	0.12	0	0.53	0.42	0.24	0.63	0	0	0.14	0	0.38	0.46	0	0	0	0	0	0.15	0	0.13	0.19	0.38	0.5	0	0.12	0	0	0	0.2	0.1	0	0	0	0	0.5	0.15	0.27
BIJYO	0.38	0.47	0	0	0.19	0	0	1	0.35	0.53	0.4	0.44	0.1	0.47	0	0	0.1	0	0	0.44	0.24	0.3	0	0.13	0.42	0.33	0.33	0.22	0.35	0.13	0.32	0.11	0.42	0	0	0.3	0.2	0.4	0.48	0.33	0.09	0.25	0.55	0.12	0.47	0.36	0	0	0
BISHU	0.5	0.33	0	0	0.13	0	0	0.35	1	0.43	0.27	0.31	0	0.17	0	0	0.13	0.14	0.18	0.31	0.17	0.27	0	0	0.29	0.62	0.46	0.15	0.33	0	0.14	0	0.53	0	0	0.4	0.13	0.53	0.5	0.46	0	0.42	0.35	0	0.17	0.24	0	0	0
BONITO	0.78	0.29	0	0	0.22	0	0	0.53	0.43	1	0.35	0.4	0.12	0.14	0	0	0.24	0	0	0.4	0.29	0.47	0	0.15	0.38	0.53	0.67	0.27	0.3	0.31	0.5	0	0.29	0	0	0.35	0.12	0.47	0.33	0.27	0	0.38	0.53	0.14	0.14	0.42	0	0	0
BURGUNDY	0.32	0	0	0	0.11	0	0	0.4	0.27	0.35	1	0.25	0.22	0	0	0.1	0.33	0	0.43	0.25	0	0.44	0	0.14	0.12	0.25	0.25	0.5	0.48	0.14	0.47	0.13	0.27	0	0	0.33	0.11	0.33	0.21	0.25	0.19	0.18	0.2	0.53	0.13	0.1	0.1	0	0
CAROH	0.24	0.31	0	0	0.12	0.13	0	0.44	0.31	0.4	0.25	1	0.13	0.15	0	0	0.13	0	0.17	0.57	0.15	0.25	0	0.33	0.4	0.29	0.29	0.14	0.42	0.17	0.27	0	0.4	0	0	0.38	0.13	0.5	0.47	0.43	0	0.1	0.22	0	0.15	0.33	0	0	0
DENALI	0	0	0.47	0.32	0.21	0.24	0.12	0.1	0	0.12	0.22	0.13	1	0	0	0.4	0.22	0.12	0	0.13	0	0.22	0.24	0.14	0.12	0.13	0	0.13	0.19	0.29	0.12	0.25	0.09	0.24	0.24	0	0.33	0.11	0	0	0.29	0.09	0.1	0.13	0	0	0.29	0.29	0.38
DENI	0.25	0.33	0	0	0	0	0	0.47	0.17	0.14	0	0.15	0	1	0	0	0.13	0	0.18	0.46	0.5	0.13	0	0	0.57	0.15	0.31	0.15	0.22	0.18	0.14	0.15	0.21	0	0	0.4	0.27	0.13	0.38	0.46	0.11	0.11	0.24	0.17	0.5	0.35	0	0	0
DOC	0	0	0.13	0.35	0.59	0.27	0.53	0	0	0	0	0	0	0	1	0.11	0.13	0.53	0	0.14	0.15	0	0.8	0.5	0	0	0	0	0	0.17	0	0	0.2	0.4	0.27	0	0	0	0	0.14	0	0.1	0	0	0	0	0.63	0	0.14
DUCHESS	0	0	0.32	0.19	0.29	0.32	0.42	0	0	0	0.1	0	0.4	0	0.11	1	0.3	0.32	0	0	0.12	0	0.21	0.25	0	0	0	0	0	0.13	0.11	0.33	0.08	0.32	0.63	0.1	0.4	0	0	0	0.35	0.08	0	0.12	0	0	0.26	0.5	0.33
DUKE	0.21	0.13	0.12	0.21	0.32	0.12	0.24	0.1	0.13	0.24	0.33	0.13	0.22	0.13	0.13	0.3	1	0.24	0.29	0.25	0.53	0.33	0.12	0.14	0.35	0.13	0.13	0.13	0.29	0.43	0.24	0.13	0.18	0	0.24	0.22	0.11	0.33	0.11	0.13	0.1	0.27	0.3	0.4	0	0.2	0.19	0	0
EVREN	0	0.14	0.25	0.22	0.78	0.38	0.63	0	0.14	0	0	0	0.12	0	0.53	0.32	0.24	1	0	0	0.14	0.12	0.5	0.31	0.13	0	0	0	0.1	0.31	0	0.27	0.29	0.5	0.5	0	0.24	0.12	0.11	0	0.2	0.1	0.11	0	0	0	0.4	0.15	0.4
FINESSE	0.27	0	0	0	0	0.15	0	0	0.18	0	0.43	0.17	0	0.18	0	0	0.29	0	1	0.17	0.18	0.43	0	0	0.31	0.17	0.17	0.5	0.47	0.2	0.46	0	0.22	0	0	0.57	0	0.29	0	0.33	0.12	0.22	0	0.73	0	0.13	0	0	0
GEO	0.35	0.31	0	0.12	0.24	0	0	0.44	0.31	0.4	0.25	0.57	0.13	0.46	0.14	0	0.25	0	0.17	1	0.31	0.38	0.13	0.33	0.53	0.29	0.43	0.29	0.42	0.33	0.4	0	0.3	0.13	0	0.38	0.13	0.38	0.47	0.86	0	0.2	0.22	0.15	0.15	0.33	0.11	0	0
INFINITE	0.38	0.17	0	0.13	0.13	0.14	0.14	0.24	0.17	0.29	0	0.15	0	0.5	0.15	0.12	0.53	0.14	0.18	0.31	1	0.13	0.14	0.18	0.43	0.31	0.31	0.15	0.11	0.55	0.14	0	0.11	0	0.14	0.4	0.13	0.13	0.13	0.31	0	0.32	0.24	0.17	0.33	0.35	0.11	0	0
KAI	0.42	0.13	0.12	0.11	0.21	0	0	0.3	0.27	0.47	0.44	0.25	0.22	0.13	0	0	0.33	0.12	0.43	0.38	0.13	1	0	0.14	0.35	0.25	0.5	0.75	0.76	0.43	0.82	0	0.27	0	0	0.44	0.11	0.33	0.21	0.25	0	0.27	0.3	0.53	0	0.2	0.1	0	0
KUNIS	0	0	0.38	0.44	0.44	0.5	0.38	0	0	0	0	0	0.24	0	0.8	0.21	0.12	0.5	0	0.13	0.14	0	1	0.46	0	0	0	0	0	0.31	0	0.27	0.19	0.63	0.38	0	0.24	0	0	0.13	0.1	0.1	0	0	0	0	0.6	0	0.4
LAMDA	0	0	0	0.27	0.53	0.31	0.46	0.13	0	0.15	0.14	0.33	0.14	0	0.5	0.25	0.14	0.31	0	0.33	0.18	0.14	0.46	1	0.15	0	0	0	0.12	0.2	0.15	0	0.11	0.31	0.31	0	0	0.14	0.13	0.17	0.12	0.11	0.13	0	0	0.13	0.35	0.2	0.33
LAVA	0.33	0.43	0	0	0.33	0.13	0	0.42	0.29	0.38	0.12	0.4	0.12	0.57	0	0	0.35	0.13	0.31	0.53	0.43	0.35	0	0.15	1	0.13	0.27	0.13	0.4	0.31	0.25	0	0.38	0	0	0.35	0.12	0.47	0.33	0.4	0	0.19	0.42	0.14	0.29	0.32	0	0	0
LEGEND	0.59	0.15	0.13	0.12	0	0	0	0.33	0.62	0.53	0.25	0.29	0.13	0.15	0	0	0.13	0	0.17	0.29	0.31	0.25	0	0	0.13	1	0.43	0.29	0.32	0.33	0.13	0	0.3	0	0	0.5	0.25	0.38	0.35	0.43	0	0.5	0.33	0	0.15	0.33	0.11	0	0
LEUCADIA	0.82	0.15	0	0	0	0	0	0.33	0.46	0.67	0.25	0.29	0	0.31	0	0	0.13	0	0.17	0.43	0.31	0.5	0	0	0.27	0.43	1	0.43	0.32	0.17	0.53	0	0.2	0	0	0.38	0.13	0.38	0.35	0.43	0	0.3	0.22	0.31	0.15	0.33	0	0	0
LHASA	0.35	0	0.13	0.12	0	0	0	0.22	0.15	0.27	0.5	0.14	0.13	0.15	0	0	0.13	0	0.5	0.29	0.15	0.75	0	0	0.13	0.29	0.43	1	0.74	0.33	0.67	0	0.2	0	0	0.5	0.13	0.13	0.12	0.29	0.11	0.4	0.11	0.62	0	0.33	0.11	0	0
LINUS	0.36	0.33	0.1	0.09	0.18	0.1	0	0.35	0.33	0.3	0.48	0.42	0.19	0.22	0	0	0.29	0.1	0.47	0.42	0.11	0.76	0	0.12	0.4	0.32	0.32	0.74	1	0.35	0.6	0.11	0.64	0	0	0.57	0.19	0.38	0.27	0.42	0.08	0.4	0.35	0.44	0.11	0.35	0.08	0	0
LORD	0.27	0	0.31	0.27	0.13	0.31	0.15	0.13	0	0.31	0.14	0.17	0.29	0.18	0.17	0.13	0.43	0.31	0.2	0.33	0.55	0.43	0.31	0.2	0.31	0.33	0.17	0.33	0.35	1	0.31	0.17	0.11	0.15	0.31	0.29	0.29	0.14	0	0.17	0.12	0.44	0.25	0.18	0	0.25	0.24	0	0.17
MALIBU	0.44	0	0	0	0.11	0	0	0.32	0.14	0.5	0.47	0.27	0.12	0.14	0	0.11	0.24	0	0.46	0.4	0.14	0.82	0	0.15	0.25	0.13	0.53	0.67	0.6	0.31	1	0	0.19	0	0	0.59	0	0.24	0.11	0.27	0	0.19	0.21	0.57	0	0.21	0	0	0
MANNY	0	0.15	0.27	0.24	0.12	0.27	0.13	0.11	0	0	0.13	0	0.25	0.15	0	0.33	0.13	0.27	0	0	0	0	0.27	0	0	0	0	0	0.11	0.17	0	1	0.1	0.27	0.27	0.13	0.75	0	0	0	0.32	0	0.11	0.15	0.15	0.11	0.21	0.33	0.29
MERIDIAN	0.26	0.32	0	0.09	0.26	0.19	0.19	0.42	0.53	0.29	0.27	0.4	0.09	0.21	0.2	0.08	0.18	0.29	0.22	0.3	0.11	0.27	0.19	0.11	0.38	0.3	0.2	0.2	0.64	0.11	0.19	0.1	1	0.1	0.1	0.36	0.09	0.45	0.35	0.3	0.08	0.46	0.42	0	0.11	0.33	0.16	0	0
MILA	0	0	0.38	0.44	0.44	0.5	0.38	0	0	0	0	0	0.24	0	0.4	0.32	0	0.5	0	0.13	0	0	0.63	0.31	0	0	0	0	0	0.15	0	0.27	0.1	1	0.38	0	0.35	0	0	0.13	0.2	0	0	0	0	0	0.4	0.31	0.67
MIRA	0	0	0.63	0.22	0.33	0.38	0.5	0	0	0	0	0	0.24	0	0.27	0.63	0.24	0.5	0	0	0.14	0	0.38	0.31	0	0	0	0	0	0.31	0	0.27	0.1	0.38	1	0	0.24	0	0	0	0.3	0.1	0	0	0	0	0.3	0.31	0.4
MOHAWK	0.53	0.27	0	0	0	0.12	0	0.3	0.4	0.35	0.33	0.38	0	0.4	0	0.1	0.22	0	0.57	0.38	0.4	0.44	0	0	0.35	0.5	0.38	0.5	0.57	0.29	0.59	0.13	0.36	0	0	1	0.22	0.33	0.21	0.5	0.19	0.36	0.3	0.4	0.27	0.5	0	0	0
MONTANA	0.11	0.27	0.35	0.32	0.11	0.35	0.12	0.2	0.13	0.12	0.11	0.13	0.33	0.27	0	0.4	0.11	0.24	0	0.13	0.13	0.11	0.24	0	0.12	0.25	0.13	0.13	0.19	0.29	0	0.75	0.09	0.35	0.24	0.22	1	0.11	0.11	0.13	0.29	0.09	0.1	0.13	0.27	0.2	0.19	0.43	0.38
MUGSY	0.32	0.27	0	0	0.21	0.12	0	0.4	0.53	0.47	0.33	0.5	0.11	0.13	0	0	0.33	0.12	0.29	0.38	0.13	0.33	0	0.14	0.47	0.38	0.38	0.13	0.38	0.14	0.24	0	0.45	0	0	0.33	0.11	1	0.42	0.25	0	0.27	0.4	0.13	0.13	0.2	0	0	0
NASSAU	0.3	0.38	0	0	0.1	0	0	0.48	0.5	0.33	0.21	0.47	0	0.38	0	0	0.11	0.11	0	0.47	0.13	0.21	0	0.13	0.33	0.35	0.35	0.12	0.27	0	0.11	0	0.35	0	0	0.21	0.11	0.42	1	0.47	0	0.26	0.29	0	0.25	0.38	0	0	0
NAVEL	0.47	0.31	0	0.12	0.12	0	0	0.33	0.46	0.27	0.25	0.43	0	0.46	0.14	0	0.13	0	0.33	0.86	0.31	0.25	0.13	0.17	0.4	0.43	0.43	0.29	0.42	0.17	0.27	0	0.3	0.13	0	0.5	0.13	0.25	0.47	1	0	0.3	0.11	0.15	0.15	0.33	0.11	0	0
NEBULA	0	0.11	0.2	0.09	0.09	0.1	0.2	0.09	0	0	0.19	0	0.29	0.11	0	0.35	0.1	0.2	0.12	0	0	0	0.1	0.12	0	0	0	0.11	0.08	0.12	0	0.32	0.08	0.2	0.3	0.19	0.29	0	0	0	1	0	0.09	0.11	0.11	0.09	0.17	0.24	0.21
NEREIDE	0.52	0.11	0.1	0.17	0.17	0.1	0.1	0.25	0.42	0.38	0.18	0.1	0.09	0.11	0.1	0.08	0.27	0.1	0.22	0.2	0.32	0.27	0.1	0.11	0.19	0.5	0.3	0.4	0.4	0.44	0.19	0	0.46	0	0.1	0.36	0.09	0.27	0.26	0.3	0	1	0.5	0.11	0.21	0.58	0.16	0	0
NOLDUS	0.38	0.35	0	0	0.29	0	0	0.55	0.35	0.53	0.2	0.22	0.1	0.24	0	0	0.3	0.11	0	0.22	0.24	0.3	0	0.13	0.42	0.33	0.22	0.11	0.35	0.25	0.21	0.11	0.42	0	0	0.3	0.1	0.4	0.29	0.11	0.09	0.5	1	0	0.47	0.55	0	0	0
PICASSO	0.25	0	0	0	0	0	0	0.12	0	0.14	0.53	0	0.13	0.17	0	0.12	0.4	0	0.73	0.15	0.17	0.53	0	0	0.14	0	0.31	0.62	0.44	0.18	0.57	0.15	0	0	0	0.4	0.13	0.13	0	0.15	0.11	0.11	0	1	0	0.12	0.11	0	0
PIGLET	0.13	0.33	0	0	0	0	0	0.47	0.17	0.14	0.13	0.15	0	0.5	0	0	0	0	0	0.15	0.33	0	0	0	0.29	0.15	0.15	0	0.11	0	0	0.15	0.11	0	0	0.27	0.27	0.13	0.25	0.15	0.11	0.21	0.47	0	1	0.47	0	0	0
POINTLESS	0.48	0.35	0	0	0.1	0	0	0.36	0.24	0.42	0.1	0.33	0	0.35	0	0	0.2	0	0.13	0.33	0.35	0.2	0	0.13	0.32	0.33	0.33	0.33	0.35	0.25	0.21	0.11	0.33	0	0	0.5	0.2	0.2	0.38	0.33	0.09	0.58	0.55	0.12	0.47	1	0	0	0
POLARIS	0	0	0.2	0.36	0.45	0.2	0.5	0	0	0	0.1	0	0.29	0	0.63	0.26	0.19	0.4	0	0.11	0.11	0.1	0.6	0.35	0	0.11	0	0.11	0.08	0.24	0	0.21	0.16	0.4	0.3	0	0.19	0	0	0.11	0.17	0.16	0	0.11	0	0	1	0.24	0.21
POTION	0	0	0.15	0.13	0.13	0.31	0.15	0	0	0	0	0	0.29	0	0	0.5	0	0.15	0	0	0	0	0	0.2	0	0	0	0	0	0	0	0.33	0	0.31	0.31	0	0.43	0	0	0	0.24	0	0	0	0	0	0.24	1	0.33
PULSAR	0	0	0.4	0.24	0.24	0.67	0.27	0	0	0	0	0	0.38	0	0.14	0.33	0	0.4	0	0	0	0	0.4	0.33	0	0	0	0	0	0.17	0	0.29	0	0.67	0.4	0	0.38	0	0	0	0.21	0	0	0	0	0	0.21	0.33	1
QUEENB	0	0.14	0.25	0.33	0.44	0.13	0.25	0.11	0	0	0	0	0.12	0.14	0.13	0.21	0	0.5	0	0.13	0	0	0.38	0.31	0	0	0	0	0.1	0.15	0	0.53	0.1	0.5	0.38	0.12	0.47	0	0	0.13	0.3	0	0.11	0	0.14	0.11	0.2	0.31	0.53
REGATTA	0	0	0.29	0.13	0.13	0	0.14	0	0	0	0	0	0.13	0	0	0.12	0	0.14	0	0	0	0.13	0	0.18	0	0.15	0	0.15	0.11	0.18	0	0	0	0.14	0.14	0	0.13	0	0	0	0.33	0.11	0	0	0	0	0.22	0.18	0.15
ROO	0	0	0.27	0.35	0.59	0.4	0.53	0.11	0	0.13	0.13	0.29	0.25	0	0.57	0.33	0.13	0.67	0	0.29	0.15	0.13	0.67	0.83	0.13	0	0	0	0.11	0.33	0.13	0.29	0.2	0.67	0.53	0	0.25	0.13	0.12	0.14	0.21	0.1	0.11	0	0	0.11	0.53	0.17	0.43
SALINGER	0.11	0.14	0.5	0.33	0.11	0.5	0.25	0.11	0.14	0.13	0	0.13	0.24	0.14	0	0.32	0	0.25	0	0.13	0.14	0	0.38	0	0.13	0.13	0.13	0	0	0.15	0	0.53	0	0.5	0.25	0.12	0.71	0.12	0.11	0.13	0.1	0	0	0	0.14	0.11	0.1	0.46	0.53
SIDEWALK	0.38	0.33	0	0	0	0.14	0	0.35	0.5	0.29	0.27	0.62	0	0.33	0	0	0	0	0.36	0.31	0.17	0.13	0	0	0.29	0.46	0.31	0.15	0.44	0	0.14	0.15	0.42	0	0	0.67	0.27	0.4	0.25	0.46	0.11	0.21	0.24	0	0.33	0.35	0	0	0
SMOKEY	0	0	0.57	0.13	0.13	0.43	0.14	0	0	0	0	0	0.4	0	0	0.24	0	0.29	0	0	0	0	0.29	0.18	0	0	0	0	0	0.18	0	0.15	0	0.43	0.43	0	0.13	0	0	0	0.33	0	0	0	0	0	0.11	0.36	0.62
SUEY	0	0	0.15	0.13	0.13	0	0.31	0	0	0	0	0	0.14	0	0.33	0	0	0.15	0	0	0	0.14	0.15	0	0	0.17	0	0.17	0.12	0.2	0	0.17	0	0	0	0	0.14	0	0	0	0	0.11	0	0	0	0	0.47	0	0
SUNAMI	0.47	0	0.13	0.12	0	0	0	0.11	0.31	0.27	0.63	0.14	0.13	0.15	0	0	0.25	0	0.67	0.29	0.15	0.63	0	0	0.13	0.43	0.43	0.71	0.63	0.33	0.53	0	0.2	0	0	0.5	0.13	0.25	0.12	0.43	0	0.4	0.11	0.62	0	0.22	0.11	0	0
TOAD	0	0.13	0.35	0.42	0.32	0.59	0.35	0.1	0	0	0	0	0.33	0.13	0.25	0.3	0.11	0.35	0	0	0.13	0.11	0.35	0.43	0	0.13	0	0.13	0.19	0.29	0	0.13	0.18	0.47	0.35	0.11	0.33	0	0	0	0.19	0.18	0.1	0	0.13	0.1	0.38	0.29	0.75
TYLER	0.2	0.5	0	0	0.2	0	0	0.48	0.25	0.22	0.53	0.35	0.11	0.25	0	0	0.32	0.11	0.27	0.47	0.13	0.53	0	0.13	0.33	0.24	0.24	0.35	0.64	0.27	0.44	0.12	0.52	0	0	0.42	0.11	0.32	0.4	0.35	0.09	0.17	0.38	0.25	0.25	0.38	0	0	0
ZEN	0.78	0.29	0	0	0.11	0	0	0.21	0.43	0.5	0.24	0.13	0	0.29	0	0	0.35	0.13	0.31	0.27	0.43	0.47	0	0	0.38	0.4	0.67	0.27	0.4	0.31	0.38	0	0.19	0	0	0.47	0.12	0.24	0.22	0.4	0	0.29	0.21	0.29	0.14	0.32	0	0	0
ZION	0	0.17	0.14	0.13	0	0	0	0.12	0	0	0.13	0	0.13	0.17	0	0	0	0	0.18	0	0	0.13	0	0	0	0.15	0	0.31	0.22	0.18	0	0.15	0.11	0	0	0.27	0.27	0	0	0	0.44	0.11	0.12	0	0.17	0.12	0.11	0	0
ZOT	0.63	0.17	0	0	0	0	0	0.35	0.5	0.29	0.27	0.31	0	0.33	0	0	0.13	0	0.36	0.46	0.5	0.27	0	0	0.29	0.46	0.62	0.31	0.33	0.18	0.29	0	0.21	0	0	0.53	0.13	0.27	0.25	0.62	0	0.32	0.24	0.17	0.33	0.35	0	0	0
	ACHILLES	AMANDA	AQUARIUS	ARUGULA	ATLAS	BAELISH	BENJO	BIJYO	BISHU	BONITO	BURGUNDY	CAROH	DENALI	DENI	DOC	DUCHESS	DUKE	EVREN	FINESSE	GEO	INFINITE	KAI	KUNIS	LAMDA	LAVA	LEGEND	LEUCADIA	LHASA	LINUS	LORD	MALIBU	MANNY	MERIDIAN	MILA	MIRA	MOHAWK	MONTANA	MUGSY	NASSAU	NAVEL	NEBULA	NEREIDE	NOLDUS	PICASSO	PIGLET	POINTLESS	POLARIS	POTION	PULSAR
[truncated: 13 more columns]
